# Supplementary material for: Discovery of the Potentiator of the Pore-Forming Ability of Lantibiotic Nisin: Perspectives for Anticancer Therapy
Source: Membranes (Basel). 2022 Nov 20;12(11):1166. doi: 10.3390/membranes12111166 (PMC9694817; doi:10.3390/membranes12111166)
Supplement: Supplementary file 1 [file membranes-12-01166-s001.zip]

Archive with 1 entries (1 files):
- membranes-1986251-supplementary.pdf
